# Supplementary material for: The impact of COVID-19 pandemic on the world’s major economies: based on a multi-country and multi-sector CGE model
Source: Front Public Health. 2024 Mar 19;12:1338677. doi: 10.3389/fpubh.2024.1338677 (PMC10986737; doi:10.3389/fpubh.2024.1338677)
Supplement: Supplementary file 1 [file Table_1.XLSX]

## Sheet: 1.Name and Remarks
DATA
Aggregate data name:	Shock of the COVID-19 pandemic
Aggregated data Remarks:	In this study, four shock scenarios were set up. Scenario 1 was [ Scenario setting for the impact of the epidemic on global supply ( production ), demand ( consumption ), and the trade environment ], and scenario 2 was [ Response scenario setting for China ]. Scenario 3 is [ Scenario setting for responses in other countries and regions ], and Scenario 4 is [ Global response scenario setting ].

## Sheet: 2.Industry definition
Sectors		New	sector	Comprising			New		Old	sector
S1	No.	Code	Description	old sectors		No.	Code	No.	Code	Description
S2	1	GrainsCrops	Cereals and crops	pdr wht gro ocr pcr		1	GrainsCrops	1	pdr	Paddy rice
S3	2	v_f	Fruit and vegetable products	v_f		1	GrainsCrops	2	wht	Wheat
S4	3	osd	Oil and sugar crops	osd c_b		1	GrainsCrops	3	gro	Cereal grains nec
S5	4	pfb	Plant fibre	pfb		2	v_f	4	v_f	Vegetables, fruit, nuts
S6	5	MeatLstk	Animal husbandry	ctl oap rmk wol cmt omt		3	osd	5	osd	Oil seeds
S7	6	frs	Forestry and fisheries	frs fsh		3	osd	6	c_b	Sugar cane, sugar beet
S8	7	Extraction	Mineral deposits and energy products	coa oil gas oxt nmm		4	pfb	7	pfb	Plant-based fibers
S9	8	ProcFood	Tobacco, alcohol and non-staple food	vol mil sgr ofd b_t		1	GrainsCrops	8	ocr	Crops nec
S10	9	wap	Fur and textile clothing	tex wap lea		5	MeatLstk	9	ctl	Bovine cattle, sheep and goats
S11	10	lum	Wood and paper products	lum ppp		5	MeatLstk	10	oap	Animal products nec
S12	11	mvh	Transportation and mechanical equipment	ome mvh otn omf		5	MeatLstk	11	rmk	Raw milk
S13	12	i_s	Metals and metal products	i_s nfm fmp		5	MeatLstk	12	wol	Wool, silk-worm cocoons
S14	13	ele	Electronic equipment	ele eeq		6	frs	13	frs	Forestry
S15	14	bph	Essential drugs	bph		6	frs	14	fsh	Fishing
S16	15	HeavyMnfc	Petrochemical, rubber and plastic products	p_c chm rpp		7	Extraction	15	coa	Coal
S17	16	afs	Hotel catering industry	afs		7	Extraction	16	oil	Oil
S18	17	cns	Construction industry	cns		7	Extraction	17	gas	Gas
S19	18	rsa	Real estate leasing and property	rsa dwe		7	Extraction	18	oxt	Minerals nec
S20	19	TransComm	Traffic communication	otp wtp atp whs cmn		5	MeatLstk	19	cmt	Bovine meat products
S21	20	Util_Cons	Public utility service	ely gdt wtr osg		5	MeatLstk	20	omt	Meat products nec
S22	21	trd	Retail, wholesale and business activities	trd obs		8	ProcFood	21	vol	Vegetable oils and fats
S23	22	ofi	Financial and insurance services	ofi ins		8	ProcFood	22	mil	Dairy products
S24	23	edu	Education and health	edu hht		1	GrainsCrops	23	pcr	Processed rice
OA	24	ros	Entertainment and leisure	ros		8	ProcFood	24	sgr	Sugar
						8	ProcFood	25	ofd	Food products nec
						8	ProcFood	26	b_t	Beverages and tobacco products
						9	wap	27	tex	Textiles
						9	wap	28	wap	Wearing apparel
						9	wap	29	lea	Leather products
						10	lum	30	lum	Wood products
						10	lum	31	ppp	Paper products, publishing
						15	HeavyMnfc	32	p_c	Petroleum, coal products
						15	HeavyMnfc	33	chm	Chemical products
						14	bph	34	bph	Basic pharmaceutical products
						15	HeavyMnfc	35	rpp	Rubber and plastic products
						7	Extraction	36	nmm	Mineral products nec
						12	i_s	37	i_s	Ferrous metals
						12	i_s	38	nfm	Metals nec
						12	i_s	39	fmp	Metal products
						13	ele	40	ele	Computer, electronic and optic
						13	ele	41	eeq	Electrical equipment
						11	mvh	42	ome	Machinery and equipment nec
						11	mvh	43	mvh	Motor vehicles and parts
						11	mvh	44	otn	Transport equipment nec
						11	mvh	45	omf	Manufactures nec
						20	Util_Cons	46	ely	Electricity
						20	Util_Cons	47	gdt	Gas manufacture, distribution
						20	Util_Cons	48	wtr	Water
						17	cns	49	cns	Construction
						21	trd	50	trd	Trade
						16	afs	51	afs	Accommodation, Food and servic
						19	TransComm	52	otp	Transport nec
						19	TransComm	53	wtp	Water transport
						19	TransComm	54	atp	Air transport
						19	TransComm	55	whs	Warehousing and support activi
						19	TransComm	56	cmn	Communication
						22	ofi	57	ofi	Financial services nec
						22	ofi	58	ins	Insurance
						18	rsa	59	rsa	Real estate activities
						21	trd	60	obs	Business services nec
						24	ros	61	ros	Recreational and other service
						20	Util_Cons	62	osg	Public Administration and defe
						23	edu	63	edu	Education
						23	edu	64	hht	Human health and social work a
						18	rsa	65	dwe	Dwellings

## Sheet: 3.Region definition
Country (region)	Region Code	Regional Details			New	region	Old	regions
the US	usa	United States of America			Code	Description	Code	Description	NO.
China	chn	China			usa	United States of America	usa	United States of America	1
the UK	gbr	United Kingdom			chn	China	chn	China	2
the EU	dnk	EU27_un			gbr	United Kingdom	gbr	United Kingdom	3
Japan	jpn	Japan			EU_27	European Union 28	aut	Austria	4
South Korea	kor	Korea					bel	Belgium	5
ROW	xtw	Rest of the World					bgr	Bulgaria	6
							hrv	Croatia	7
							cyp	Cyprus	8
							cze	Czech Republic	9
							dnk	Denmark	10
							est	Estonia	11
							fin	Finland	12
							fra	France	13
							deu	Germany	14
							grc	Greece	15
							hun	Hungary	16
							irl	Ireland	17
							ita	Italy	18
							lva	Latvia	19
							ltu	Lithuania	20
							lux	Luxembourg	21
							mlt	Malta	22
							nld	Netherlands	23
							pol	Poland	24
							prt	Portugal	25
							rou	Romania	26
							svk	Slovakia	27
							svn	Slovenia	28
							esp	Spain	29
							swe	Sweden	30
					jpn	Japan	jpn	Japan	31
					kor	Korea	kor	Korea	32
					RestofWorld	Rest of World	aus	Australia	33
							nzl	New Zealand	34
							xoc	Rest of Oceania	35
							hkg	Hong Kong	36
							mng	Mongolia	37
							twn	Taiwan	38
							xea	Rest of East Asia	39
							brn	Brunei Darussalam	40
							khm	Cambodia	41
							idn	Indonesia	42
							lao	Lao People's Democratic Republ	43
							mys	Malaysia	44
							phl	Philippines	45
							sgp	Singapore	46
							tha	Thailand	47
							vnm	Viet Nam	48
							xse	Rest of Southeast Asia	49
							bgd	Bangladesh	50
							ind	India	51
							npl	Nepal	52
							pak	Pakistan	53
							lka	Sri Lanka	54
							xsa	Rest of South Asia	55
							can	Canada	56
							mex	Mexico	57
							xna	Rest of North America	58
							arg	Argentina	59
							bol	Bolivia	60
							bra	Brazil	61
							chl	Chile	62
							col	Colombia	63
							ecu	Ecuador	64
							pry	Paraguay	65
							per	Peru	66
							ury	Uruguay	67
							ven	Venezuela	68
							xsm	Rest of South America	69
							cri	Costa Rica	70
							gtm	Guatemala	71
							hnd	Honduras	72
							nic	Nicaragua	73
							pan	Panama	74
							slv	El Salvador	75
							xca	Rest of Central America	76
							dom	Dominican Republic	77
							jam	Jamaica	78
							pri	Puerto Rico	79
							tto	Trinidad and Tobago	80
							xcb	Caribbean	81
							bhr	Bahrain	82
							irn	Iran Islamic Republic of	83
							isr	Israel	84
							jor	Jordan	85
							kwt	Kuwait	86
							omn	Oman	87
							qat	Qatar	88
							sau	Saudi Arabia	89
							tur	Turkey	90
							are	United Arab Emirates	91
							xws	Rest of Western Asia	92
							egy	Egypt	93
							mar	Morocco	94
							tun	Tunisia	95
							xnf	Rest of North Africa	96
							ben	Benin	97
							bfa	Burkina Faso	98
							cmr	Cameroon	99
							civ	Cote d'Ivoire	100
							gha	Ghana	101
							gin	Guinea	102
							nga	Nigeria	103
							sen	Senegal	104
							tgo	Togo	105
							xwf	Rest of Western Africa	106
							xcf	Central Africa	107
							xac	South Central Africa	108
							eth	Ethiopia	109
							ken	Kenya	110
							mdg	Madagascar	111
							mwi	Malawi	112
							mus	Mauritius	113
							moz	Mozambique	114
							rwa	Rwanda	115
							tza	Tanzania	116
							uga	Uganda	117
							zmb	Zambia	118
							zwe	Zimbabwe	119
							xec	Rest of Eastern Africa	120
							bwa	Botswana	121
							nam	Namibia	122
							zaf	South Africa	123
							xsc	Rest of South African Customs	124
							che	Switzerland	125
							nor	Norway	126
							xef	Rest of EFTA	127
							alb	Albania	128
							blr	Belarus	129
							rus	Russian Federation	130
							ukr	Ukraine	131
							xee	Rest of Eastern Europe	132
							xer	Rest of Europe	133
							kaz	Kazakhstan	134
							kgz	Kyrgyzstan	135
							tjk	Tajikistan	136
							xsu	Rest of Former Soviet Union	137
							arm	Armenia	138
							aze	Azerbaijan	139
							geo	Georgia	140
							xtw	Rest of the World	141

## Sheet: 4.Update data recursively
unit	%
Country (region)	GDP	Population	Capital Stock	Skilled Labour	Unskilled Labour
the US	15.8	6.36	20.43	4.16	10.45
China	101.97	3.39	79.79	6.15	21.47
the UK	11.46	1	13.25	0.62	12.05
the EU	33.21	4.37	20.99	7.79	28.9
Japan	19.64	-1.89	14.03	0.49	14.11
South Korea	53.38	3.26	44.02	7.7	20.4

## Sheet: 5.Model closure code
CLOSURE
Model closure code	SelfClosure
	!====== closure======
	exogenous
	pop
	psaveslack pfactwld
	profitslack incomeslack endwslack
	cgdslack tradslack
	ams atm atf ats atd
	aosec aoreg avasec avareg
	afcom afsec afreg afecom afesec afereg
	aoall afall afeall
	au dppriv dpgov dpsave
	to tp tm tms tx txs
	qo(ENDW_COMM,REG);
	Rest Endogenous ; !

## Sheet: 6.Model shock code
Impact and response	Scenario	Scenario descriptions	Model shock code
COVID-19 pandemic Impact	Scenario 1	Labour supply levels fell by 6% in the US, 6% in the UK, and 6% in the EU. China’s labour supply levels fell by 5%, anJapan’s and South Korea’s labour supply declined by 3% each, and global consumption levels in major economies declined by 5%. Other economies’ average labour supply and consumption levels fell by 2%. The level of trade facilitation between countries and regions fell by 3%, and the…	======Scenario_1_run_shorck====== ##Labor_supply_Shock## Shockendwslack("SkLab","usa")=-6; Shockendwslack("UnSkLab","usa")=-6; Shockendwslack("UnSkLab","chn")=-5; Shockendwslack("UnSkLab","chn")=-5; Shockendwslack("SkLab","gbr")=-6; Shockendwslack("UnSkLab","gbr")=-6; Shockendwslack("SkLab","dnk")=-6; Shockendwslack("UnSkLab","dnk")=-6; Shockendwslack("SkLab","jpn")=-3; Shockendwslack("UnSkLab","…
Response scenarios	Scenario 2	China has increased the volume of capital supply by 8%, reduced the corporate tax burden by 12%, and 4% subsidy for enterprises and individuals respectively.	======Scenario_2_run_shorck====== ======Scenario_1_run_shorck====== ##Labor_supply_Shock## Shockendwslack("SkLab","usa")=-6; Shockendwslack("UnSkLab","usa")=-6; Shockendwslack("UnSkLab","chn")=-5; Shockendwslack("UnSkLab","chn")=-5; Shockendwslack("SkLab","gbr")=-6; Shockendwslack("UnSkLab","gbr")=-6; Shockendwslack("SkLab","dnk")=-6; Shockendwslack("UnSkLab","dnk")=-6; Shockendwslack("SkLab","jp…
	Scenario 3	The US has increased the volume of capital supply by 10% and the UK by 3%. The EU countries increased capital supply by 5% and introduced a 4% subsidy for businesses and individuals, Japan increased capital supply by 1%, and South Korea introduced a 4% subsidy for household consumption. The rest of the world’s economies increased the capital supply by 2%.	======Scenario_3_run_shorck====== ======Scenario_1_run_shorck====== ##Labor_supply_Shock## Shockendwslack("SkLab","usa")=-6; Shockendwslack("UnSkLab","usa")=-6; Shockendwslack("UnSkLab","chn")=-5; Shockendwslack("UnSkLab","chn")=-5; Shockendwslack("SkLab","gbr")=-6; Shockendwslack("UnSkLab","gbr")=-6; Shockendwslack("SkLab","dnk")=-6; Shockendwslack("UnSkLab","dnk")=-6; Shockendwslack("SkLab","jp…
	Scenario 4	In response to the impact of the epidemic (scenario 1), China (scenario 2) and economies around the world (scenario 3) take a variety of effective measures.	======Scenario_4_run_shorck====== ======Scenario_1_run_shorck====== ##Labor_supply_Shock## Shockendwslack("SkLab","usa")=-6; Shockendwslack("UnSkLab","usa")=-6; Shockendwslack("UnSkLab","chn")=-5; Shockendwslack("UnSkLab","chn")=-5; Shockendwslack("SkLab","gbr")=-6; Shockendwslack("UnSkLab","gbr")=-6; Shockendwslack("SkLab","dnk")=-6; Shockendwslack("UnSkLab","dnk")=-6; Shockendwslack("SkLab","jp…

## Sheet: 7.Model result
Macroeconomics
	Scenario 1									Scenario 2									Scenario 3									Scenario 4
	Macroeconomic indicators	the US	China	the UK	the EU	Japan	Korea			Macroeconomic indicators	the US	China	the UK	the EU	Japan	Korea			Macroeconomic indicators	the US	China	the UK	the EU	Japan	Korea			Macroeconomic indicators	the US	China	the UK	the EU	Japan	Korea
%	GDP（%）	-2.39	-3.6	-2.53	-3.76	-0.98	-2.65		%	GDP（%）	-2.5	-0.87	-2.66	-3.84	-1.06	-2.67		%	GDP（%）	-0.32	-4.17	-0.71	-2.02	0.71	-2.35		%	GDP（%）	-1.68	-0.86	-1.81	-1.5	-0.68	-1.44
USD billion	Level of social welfare (USD billion)	-4592.4	-4049.07	-802.71	-5642.45	-712.48	-353.36		USD billion	Level of social welfare (USD billion)	-4611.92	103.81	-811.72	-5671.95	-721.19	-355.31		USD billion	Level of social welfare (USD billion)	1445.98	-4193.46	79.36	-1243.3	385.3	-197.9		USD billion	Level of social welfare (USD billion)	-1165.61	-2006.04	-423.17	-1866.38	-501.61	-238.27
%	Resident income (%)	-2.31	-3.6	-2.48	-3.84	-0.73	-2.45		%	Resident income (%)	-2.42	1.47	-2.61	-3.92	-0.82	-2.46		%	Resident income (%)	2.22	-4.2	0.97	-0.36	2.86	-1.26		%	Resident income (%)	0.05	-1.76	-0.98	-0.48	0.44	-1.12
%	Household consumption(%)	-3.15	-7.38	-3.11	-4.77	-1.32	-3.12		%	Household consumption(%)	-3.26	-2.75	-3.25	-4.85	-1.4	-3.14		%	Household consumption(%)	1.33	-7.94	0.3	-1.35	2.23	-1.97		%	Household consumption(%)	0.05	-5.75	-1.63	-1.47	-0.15	-1.84
%	Net capital gain rate (%)	-6.57	-7.1	-4.88	-6.04	-2.91	-4.5		%	Net capital gain rate (%)	-6.58	-10.6	-4.94	-6.07	-2.94	-4.49		%	Net capital gain rate (%)	-11.29	-7.32	-7.25	-7.44	-3	-5.1		%	Net capital gain rate (%)	-14.25	-7.66	-9.55	-7.95	-5.8	-5.63
%	Terms of trade (%)	-0.08	0.22	-0.1	-0.2	0.47	0.09		%	Terms of trade (%)	-0.15	0.27	-0.18	-0.22	0.37	0.06		%	Terms of trade (%)	0.69	-0.21	-0.09	-0.07	1.25	0		%	Terms of trade (%)	0.2	-0.47	-0.18	0.06	1.23	0.32
%	Export (%)	-2.3	-3.16	-3.39	-2.58	-5.13	-3.16		%	Export (%)	-1.88	-3.56	-3.11	-2.45	-4.67	-2.87		%	Export (%)	-4.91	-1.23	-3.35	-2.93	-8.71	-2.81		%	Export (%)	-2.32	0.21	-2.81	-3.31	-7.56	-3.13
%	Import (%)	-6.13	-6.58	-3.5	-3.58	-1.96	-2.56		%	Import (%)	-6.33	-4.39	-3.66	-3.66	-2.02	-2.43		%	Import (%)	-4.78	-7.68	-2.33	-2.72	-0.9	-2.57		%	Import (%)	-6.6	-5.15	-3.64	-2.48	-2.36	-2.4
USD billion	Trade balance (USD billion)	1146.33	571.32	57.33	573.52	-289.55	-56.38		USD billion	Trade balance (USD billion)	1284.5	14.25	90.56	708.54	-242.37	-44.74		USD billion	Trade balance (USD billion)	269.42	1286.58	-38.38	-181.69	-717.8	-32.17		USD billion	Trade balance (USD billion)	1265.6	1125.01	109.6	-581.71	-476.07	-64.45
Industrial economy
	Scenario 1									Scenario 2									Scenario 3									Scenario 4
	Product department	the US	China	the UK	the EU	Japan	Korea			Product department	the US	China	the UK	the EU	Japan	Korea			Product department	the US	China	the UK	the EU	Japan	Korea			Product department	the US	China	the UK	the EU	Japan	Korea
	S1	-0.4	-2.43	0.87	0.66	1.45	1.58			S1	-0.11	-0.86	1.06	0.92	1.66	1.63			S1	0	-2.15	0.96	1.36	1.66	1.68			S1	-0.13	-1.35	0.21	-0.32	0.09	1.02
	S2	0.87	-2.5	2.68	2.24	0.21	0.04			S2	1.06	-0.99	2.9	2.44	0.41	0.18			S2	1.15	-2.3	1.92	2.1	0.75	0.3			S2	1.08	-1.46	1.54	1.13	-0.37	-0.2
	S3	-0.51	-1	0.37	0.59	2.23	2.51			S3	0.85	-0.29	0.67	0.99	2.62	2.98			S3	-0.68	-0.66	1.52	1.13	1.8	2.65			S3	0.2	-0.11	-0.24	-0.01	-0.07	1.87
	S4	0.77	-0.64	2.06	0.08	-1.35	1.65			S4	1.41	-0.8	2.55	1.23	-0.43	1.81			S4	-0.54	1.16	-0.96	1.74	-2.06	1.92			S4	0.19	1.72	0.21	-2.36	-3.36	0.95
	S5	-2.38	-3.58	-1.47	-2.51	0.72	-0.6			S5	-2.25	-1.75	-1.27	-2.29	0.97	-0.56			S5	0.07	-3.37	-0.65	0.61	2.11	0.23			S5	-0.87	-2.02	-1.43	-1.74	-0.29	-0.58
	S6	-1.77	-3.02	-0.89	-0.76	-0.48	-0.74			S6	-1.4	-1.24	-0.69	-0.62	-0.25	-0.52			S6	-1.31	-2.95	0.28	0.08	0.38	-0.17			S6	-1.98	-1.62	-0.54	-0.35	-0.88	-0.74
	S7	1.63	0.48	2.15	3.24	2.73	4.26			S7	1.81	2.09	2.41	3.62	3.22	4.5			S7	1.27	0.31	2.29	2.12	-1.25	3.23			S7	1.41	2.97	1.97	1.63	-1.7	3.26
	S8	-2.28	-3.58	-2.08	-2.22	-0.97	-1.42			S8	-2.2	-1.46	-1.97	-2.11	-0.93	-1.36			S8	0.56	-3.42	-0.2	0.25	1.11	-0.57			S8	-0.32	-2.19	-1.74	-1.28	-1.04	-1.42
	S9	1.26	-2.63	2.78	-0.33	-0.98	-0.77			S9	1.71	-2.04	3.54	0.36	-0.17	-0.2			S9	1.16	-1	-0.29	4.18	-2.56	-0.19			S9	0.71	0.12	2.71	-2.14	-5.69	-2.11
	S10	-2.52	-2.21	0.06	-0.73	0.19	0.54			S10	-2.53	-0.38	0.18	-0.67	0.3	0.57			S10	-3.63	-2	-0.38	0.74	0.02	0.87			S10	-4.85	0.51	-0.62	-0.99	-1.94	-0.23
	S11	-1.55	-2.43	-1.74	-1.99	-2.24	0.83			S11	-1.58	-0.67	-1.65	-2.05	-2.23	0.71			S11	-4.96	-2.41	-2.84	-2.23	-5.01	1.14			S11	-4.83	1.45	-2.78	-2.81	-5.38	0.29
	S12	0.41	-1.19	-0.77	0.66	-0.18	1.77			S12	0.43	0.4	-0.61	0.6	-0.15	1.6			S12	-3.6	-1.16	-0.98	-2.47	-3.56	1.51			S12	-3.55	2.13	-3.23	-1.37	-3.85	0.53
	S13	1.95	-1.79	3.09	1.13	-0.65	-1.46			S13	2.07	-0.9	3.35	1.19	-0.22	-1.1			S13	-3.18	-0.58	-0.74	1.57	-5.32	-0.91			S13	-2.74	2.2	0.4	-1.38	-5.66	-1.63
	S14	0.81	-3.08	1.75	-0.58	0.77	-0.23			S14	0.96	0.86	2.06	-0.5	0.82	-0.27			S14	3.11	-2.82	1.41	5.33	1.96	1.12			S14	3.21	-0.64	4.91	-0.94	-0.72	-0.5
	S15	-0.96	-0.87	0.83	-1.39	-1.59	-2.08			S15	-0.85	0.99	1.03	-1.29	-1.39	-1.83			S15	-0.56	-0.4	-0.78	1.97	-1.81	-1.69			S15	-0.96	1.55	0.83	-1.91	-3.4	-2.75
	S16	-3.34	-6.66	-3.37	-4.2	-2.25	-2.09			S16	-3.33	-2.89	-3.38	-4.17	-2.25	-2.1			S16	-0.01	-6.57	-1.2	-0.16	0.5	-1.1			S16	-1.27	-4.28	-2.51	-2.04	-2.26	-1.82
	S17	-4.8	-3.96	-3.12	-4.37	-0.05	-2.01			S17	-5.08	-2.28	-3.52	-4.69	-0.44	-2.27			S17	-9.11	-5.64	-5.8	-5.67	-1.33	-3.86			S17	-10.57	-0.83	-6.14	-3.36	-2.08	-1.43
	S18	-2.23	-6.27	-1.98	-2.81	-1.28	-1.89			S18	-2.24	-1.27	-2	-2.82	-1.29	-1.92			S18	2.78	-6.37	0.56	1.94	1.44	-0.78			S18	2.08	-3.8	0.33	-0.07	-0.43	-1.24
	S19	-2.29	-2.97	-1.92	-2.04	-1	-1.34			S19	-2.28	-0.45	-1.94	-2.04	-1.03	-1.33			S19	-1.44	-3.06	-0.78	-0.59	-0.26	-0.9			S19	-2.67	-0.42	-2.11	-1.25	-2.16	-1.48
	S20	-1.1	-2.38	-0.95	-1.6	-0.71	-1.05			S20	-1.09	1.34	-0.96	-1.6	-0.71	-1.06			S20	2.28	-2.43	1.08	1.93	1.39	-0.01			S20	-0.87	0.07	-0.44	0.16	-1.11	-0.88
	S21	-2.56	-3.36	-2.03	-2.08	-0.99	-0.96			S21	-2.57	-0.82	-2.04	-2.1	-1.01	-1.02			S21	-1.87	-3.32	-0.91	-0.5	-0.23	-0.81			S21	-3.14	-0.59	-2.14	-1.34	-2.31	-1.01
	S22	-2.92	-3.61	-1.94	-1.92	-1.18	-1.42			S22	-2.92	-0.37	-1.89	-1.9	-1.18	-1.45			S22	-1	-3.61	0.32	0.92	0.71	-0.45			S22	-2.34	-1.04	-0.75	-0.71	-1.45	-1.29
	S23	-1.93	-4.16	-1.12	-2.31	-0.66	-1.82			S23	-1.91	-0.08	-1.14	-2.31	-0.65	-1.81			S23	1.32	-4.3	0.34	1.62	1.39	-0.54			S23	-1.63	-1.66	-1.08	-0.67	-1.52	-1.47
	S24	-3.38	-5.84	-2.09	-2.57	-1.47	-2.2			S24	-3.37	-2	-2.08	-2.55	-1.48	-2.21			S24	-0.05	-5.85	0.03	0.96	0.71	-0.94			S24	-1.26	-3.32	-0.9	-0.82	-1.64	-1.78
	OA	-2	-2.56	-1.53	-1.9	-0.96	-0.83			OA	-1.99	-0.46	-1.52	-1.89	-0.94	-0.8			OA	-1.01	-2.46	-0.81	0.02	-0.74	-0.47			OA	-2.31	0.25	-1.56	-1.31	-2.47	-1.05

## Sheet: 8.Sensitivity test 1
Macroeconomics
	Scenario 1									Scenario 2									Scenario 3									Scenario 4
	Macroeconomic indicators	the US	China	the UK	the EU	Japan	Korea			Macroeconomic indicators	the US	China	the UK	the EU	Japan	Korea			Macroeconomic indicators	the US	China	the UK	the EU	Japan	Korea			Macroeconomic indicators	the US	China	the UK	the EU	Japan	Korea
%	GDP（%）	-2.41	-3.63	-2.51	-3.8	-0.99	-2.68		%	GDP（%）	-2.47	-0.86	-2.63	-3.88	-1.07	-2.69		%	GDP（%）	-0.318	-4.134	-0.717	-2.018	0.707	-2.325		%	GDP（%）	-1.66	-0.85	-1.79	-1.49	-0.67	-1.43
USD billion	Level of social welfare (USD billion)	-4640.91	-4093.18	-810.74	-5704.87	-719.36	-359.89		USD billion	Level of social welfare (USD billion)	-4560.12	104.85	-804.61	-5627.33	-714.24	-359.86		USD billion	Level of social welfare (USD billion)	1430.53	-4153.52	78.57	-1230.07	381.47	-196.03		USD billion	Level of social welfare (USD billion)	-1153.96	-1986.98	-418.74	-1851.72	-496.6	-236.89
%	Resident income (%)	-2.29	-3.63	-2.46	-3.8	-0.72	-2.42		%	Resident income (%)	-2.44	1.48	-2.58	-3.88	-0.83	-2.44		%	Resident income (%)	2.202	-4.164	0.96	-0.356	2.833	-1.247		%	Resident income (%)	0.05	-1.74	-0.97	-0.47	0.43	-1.11
%	Consumer spending (%)	-3.18	-7.45	-3.14	-4.81	-1.33	-3.15		%	Consumer spending (%)	-3.29	-2.77	-3.22	-4.8	-1.39	-3.17		%	Consumer spending (%)	1.317	-7.86	0.297	-1.337	2.207	-1.951		%	Consumer spending (%)	0.05	-5.69	-1.62	-1.46	-0.15	-1.82
%	Net capital gain rate (%)	-6.5	-7.18	-4.83	-6.1	-2.89	-4.46		%	Net capital gain rate (%)	-6.52	-10.53	-4.9	-6.01	-2.92	-4.45		%	Net capital gain rate (%)	-11.175	-7.254	-7.178	-7.369	-2.97	-5.05		%	Net capital gain rate (%)	-14.11	-7.59	-9.46	-7.86	-5.74	-5.58
%	Terms of trade (%)	-0.08	0.22	-0.1	-0.2	0.47	0.09		%	Terms of trade (%)	-0.15	0.27	-0.18	-0.22	0.37	0.06		%	Terms of trade (%)	0.693	-0.208	-0.089	-0.069	1.237	0		%	Terms of trade (%)	0.2	-0.46	-0.18	0.06	1.22	0.31
%	Export (%)	-2.27	-3.19	-3.36	-2.56	-5.18	-3.19		%	Export (%)	-1.86	-3.52	-3.14	-2.42	-4.61	-2.84		%	Export (%)	-4.862	-1.218	-3.317	-2.903	-8.631	-2.785		%	Export (%)	-2.3	0.21	-2.78	-3.28	-7.49	-3.11
%	Import (%)	-6.07	-6.51	-3.47	-3.54	-1.94	-2.54		%	Import (%)	-6.27	-4.35	-3.6	-3.62	-2.01	-2.41		%	Import (%)	-4.732	-7.608	-2.307	-2.694	-0.891	-2.544		%	Import (%)	-6.54	-5.1	-3.61	-2.47	-2.34	-2.38
USD billion	Trade balance (USD billion)	1140.86	565.61	56.76	567.78	-287.66	-56.82		USD billion	Trade balance (USD billion)	1286.72	14.39	90	711.62	-240.14	-44.29		USD billion	Trade balance (USD billion)	267.13	1273.29	-38.75	-180.49	-710.07	-31.85		USD billion	Trade balance (USD billion)	1278.25	1137.26	110.76	-575.89	-470.31	-63.8
Industrial economy
	Scenario 1									Scenario 2									Scenario 3									Scenario 4
	Product department	the US	China	the UK	the EU	Japan	Korea			Product department	the US	China	the UK	the EU	Japan	Korea			Product department	the US	China	the UK	the EU	Japan	Korea			Product department	the US	China	the UK	the EU	Japan	Korea
	S1	-0.404	-2.459	0.877	0.666	1.463	1.596			S1	-0.1109	-0.8474	1.071	0.9292	1.6466	1.6463			S1	0.01	-2.18	0.97	1.35	1.65	1.69			S1	-0.1287	-1.3635	0.2112	-0.3184	0.0909	1.0302
	S2	0.878	-2.525	2.705	2.259	0.212	0.041			S2	1.0706	-0.9801	2.923	2.4644	0.4141	0.1818			S2	1.14	-2.33	1.93	2.12	0.76	0.29			S2	1.0914	-1.4454	1.5554	1.1413	-0.3663	-0.1978
	S3	-0.515	-1.01	0.374	0.595	2.248	2.526			S3	0.8415	-0.2871	0.6767	0.989	2.6426	3.0082			S3	-0.67	-0.67	1.51	1.14	1.79	2.66			S3	0.2018	-0.1099	-0.2376	-0.0099	-0.0693	1.8887
	S4	0.777	-0.646	2.078	0.081	-1.363	1.665			S4	1.4274	-0.792	2.5805	1.2363	-0.4343	1.8279			S4	-0.53	1.15	-0.95	1.75	-2.07	1.93			S4	0.1911	1.7372	0.2114	-2.3856	-3.3953	0.9595
	S5	-2.404	-3.615	-1.485	-2.526	0.726	-0.606			S5	-2.2275	-1.7325	-1.2573	-2.3069	0.9797	-0.5544			S5	0.08	-3.34	-0.66	0.62	2.1	0.24			S5	-0.8613	-2.0198	-1.417	-1.7243	-0.2907	-0.5805
	S6	-1.788	-3.052	-0.899	-0.768	-0.484	-0.748			S6	-1.386	-1.2276	-0.6831	-0.6258	-0.2475	-0.5248			S6	-1.3	-2.93	0.27	0.09	0.39	-0.16			S6	-1.9602	-1.6038	-0.5433	-0.3465	-0.8792	-0.7276
	S7	1.647	0.485	2.165	3.273	2.757	4.304			S7	1.8281	2.1099	2.4134	3.6558	3.2532	4.545			S7	1.28	0.3	2.3	2.13	-1.24	3.25			S7	1.4241	2.9963	1.9889	1.6473	-1.683	3.2926
	S8	-2.303	-3.616	-2.103	-2.245	-0.979	-1.428			S8	-2.219	-1.4574	-1.9503	-2.1321	-0.9393	-1.3476			S8	0.57	-3.39	-0.19	0.26	1.12	-0.56			S8	-0.3216	-2.2119	-1.7574	-1.2872	-1.0396	-1.4342
	S9	1.274	-2.656	2.804	-0.333	-0.989	-0.778			S9	1.7271	-2.0616	3.5414	0.3596	-0.1717	-0.1979			S9	1.17	-1.01	-0.28	4.21	-2.54	-0.18			S9	0.713	0.1212	2.7357	-2.1606	-5.7273	-2.1301
	S10	-2.545	-2.234	0.061	-0.738	0.191	0.544			S10	-2.5533	-0.3838	0.1818	-0.6737	0.3027	0.5757			S10	-3.62	-2.01	-0.39	0.73	0.03	0.88			S10	-4.8963	0.5049	-0.6262	-0.9909	-1.9586	-0.2277
	S11	-1.566	-2.465	-1.757	-2.018	-2.265	0.839			S11	-1.5642	-0.6733	-1.6335	-2.0705	-2.2523	0.7171			S11	-4.94	-2.39	-2.83	-2.21	-5	1.15			S11	-4.8783	1.4626	-2.8058	-2.8321	-5.4237	0.2929
	S12	0.414	-1.203	-0.778	0.665	-0.182	1.775			S12	0.4343	0.404	-0.6161	0.606	-0.1515	1.616			S12	-3.61	-1.17	-0.97	-2.46	-3.57	1.52			S12	-3.5915	2.1577	-3.2637	-1.3837	-3.887	0.5353
	S13	1.972	-1.807	3.122	1.143	-0.656	-1.475			S13	2.0743	-0.891	3.3835	1.2029	-0.2198	-1.089			S13	-3.17	-0.57	-0.73	1.58	-5.3	-0.9			S13	-2.713	2.2204	0.396	-1.3968	-5.6134	-1.613
	S14	0.819	-3.111	1.762	-0.586	0.777	-0.232			S14	0.9696	0.8686	2.081	-0.495	0.8278	-0.2673			S14	3.12	-2.8	1.42	5.36	1.97	1.13			S14	3.2481	-0.6432	4.9606	-0.9314	-0.7265	-0.495
	S15	-0.969	-0.878	0.837	-1.403	-1.605	-2.102			S15	-0.8415	0.9801	1.0403	-1.3029	-1.4039	-1.847			S15	-0.55	-0.41	-0.77	1.98	-1.8	-1.7			S15	-0.9592	1.5655	0.8373	-1.9281	-3.436	-2.725
	S16	-3.373	-6.732	-3.406	-4.243	-2.227	-2.111			S16	-3.3633	-2.8631	-3.4118	-4.1683	-2.2275	-2.117			S16	-0.02	-6.53	-1.21	-0.17	0.49	-1.09			S16	-1.2573	-4.3172	-2.5349	-2.0604	-2.2374	-1.8158
	S17	-4.848	-3.999	-3.147	-4.415	-0.051	-2.03			S17	-5.1288	-2.3032	-3.5552	-4.7359	-0.4384	-2.2927			S17	-9.1	-5.65	-5.79	-5.65	-1.34	-3.85			S17	-10.4679	-0.8217	-6.0766	-3.392	-2.0592	-1.417
	S18	-2.253	-6.335	-1.98	-2.828	-1.293	-1.907			S18	-2.2624	-1.2573	-1.98	-2.8462	-1.3031	-1.938			S18	2.79	-6.36	0.57	1.95	1.45	-0.77			S18	2.1024	-3.7719	0.3303	-0.0696	-0.4273	-1.224
	S19	-2.314	-2.997	-1.938	-2.058	-1.009	-1.354			S19	-2.3032	-0.4545	-1.9386	-2.0604	-1.0201	-1.0234			S19	-1.43	-3.08	-0.77	-0.58	-0.25	-0.89			S19	-2.6643	-0.4167	-2.1059	-1.2488	-2.1784	-1.4648
	S20	-1.108	-2.402	-0.956	-1.616	-0.715	-1.061			S20	-1.0991	1.354	-0.9504	-1.6159	-0.7071	-1.0706			S20	2.29	-2.42	1.09	1.94	1.4	-0.02			S20	-0.8613	0.0693	-0.4396	0.1592	-1.1189	-0.8792
	S21	-2.586	-3.396	-2.051	-2.101	-1	-0.971			S21	-2.5963	-0.8278	-2.0604	-2.121	-1.0101	-1.0302			S21	-1.86	-3.31	-0.92	-0.49	-0.24	-0.8			S21	-3.1738	-0.5905	-2.1586	-1.355	-2.3291	-1.0105
	S22	-2.948	-3.646	-1.958	-1.938	-1.192	-1.434			S22	-2.9482	-0.3663	-1.9071	-1.9181	-1.1822	-1.4645			S22	-1.01	-3.58	0.33	0.93	0.72	-0.44			S22	-2.3134	-1.0396	-0.7575	-0.7066	-1.4578	-1.2943
	S23	-1.952	-4.201	-1.13	-2.334	-0.663	-1.837			S23	-1.9091	-0.0792	-1.1286	-2.331	-0.6535	-1.8272			S23	1.33	-4.28	0.35	1.63	1.4	-0.53			S23	-1.6243	-1.6658	-1.0816	-0.6733	-1.5335	-1.4647
	S24	-3.414	-5.896	-2.118	-2.597	-1.485	-2.222			S24	-3.4037	-1.98	-2.0792	-2.5825	-1.4832	-2.213			S24	-0.06	-5.82	0.02	0.95	0.72	-0.93			S24	-1.2626	-3.3232	-0.8991	-0.8258	-1.6575	-1.7839
	OA	-2.016	-2.584	-1.544	-1.915	-0.968	-0.837			OA	-1.9801	-0.4646	-1.5235	-1.8909	-0.9406	-0.792			OA	-1.02	-2.45	-0.8	0.01	-0.75	-0.46			OA	-2.3126	0.2493	-1.5728	-1.3231	-2.4722	-1.0495

## Sheet: 9.Sensitivity test 2
Macroeconomics
	Scenario 1									Scenario 2									Scenario 3									Scenario 4
	Macroeconomic indicators	the US	China	the UK	the EU	Japan	Korea			Macroeconomic indicators	the US	China	the UK	the EU	Japan	Korea			Macroeconomic indicators	the US	China	the UK	the EU	Japan	Korea			Macroeconomic indicators	the US	China	the UK	the EU	Japan	Korea
%	GDP（%）	-2.39	-3.6	-2.53	-3.76	-0.98	-2.65		%	GDP（%）	-2.52	-0.88	-2.63	-3.87	-1.05	-2.68		%	GDP（%）	-0.31868	-4.20817	-0.7171	-2.0402	0.7171	-2.32765		%	GDP（%）	-1.67	-0.85	-1.8	-1.49	-0.67	-1.43
USD billion	Level of social welfare (USD billion)	-4592.4	-4049.07	-802.71	-5642.45	-712.48	-353.36		USD billion	Level of social welfare (USD billion)	-4565.2	104.75	-804.32	-5618.8	-715.5	-349.76		USD billion	Level of social welfare (USD billion)	1460.44	-4153.52	80.16	-1230.06	388.17	-196.92		USD billion	Level of social welfare (USD billion)	-1153.96	-1985.98	-419.74	-1850.71	-496.59	-236.89
%	Resident income (%)	-2.31	-3.6	-2.48	-3.84	-0.73	-2.45		%	Resident income (%)	-2.4	1.46	-2.6	-3.88	-0.83	-2.44		%	Resident income (%)	2.2422	-4.164	0.9797	-0.3636	2.886	-1.2474		%	Resident income (%)	0.05	-1.74	-0.97	-0.47	0.44	-1.11
%	Consumer spending (%)	-3.15	-7.38	-3.11	-4.77	-1.32	-3.12		%	Consumer spending (%)	-3.23	-2.77	-3.23	-4.8	-1.39	-3.11		%	Consumer spending (%)	1.3433	-7.8614	0.3023	-1.347	2.2523	-1.9503		%	Consumer spending (%)	0.05	-5.69	-1.62	-1.46	-0.15	-1.82
%	Net capital gain rate (%)	-6.57	-7.1	-4.88	-6.04	-2.91	-4.5		%	Net capital gain rate (%)	-6.5	-10.45	-4.89	-6	-2.92	-4.41		%	Net capital gain rate (%)	-11.1729	-7.3968	-7.1775	-7.3706	-2.97	-5.151		%	Net capital gain rate (%)	-14.11	-7.59	-9.46	-7.87	-5.74	-5.57
%	Terms of trade (%)	-0.08	0.22	-0.1	-0.2	0.47	0.09		%	Terms of trade (%)	-0.15	0.27	-0.17	-0.21	0.38	0.05		%	Terms of trade (%)	0.6969	-0.2079	-0.0891	-0.0693	1.2625	0.00125		%	Terms of trade (%)	0.2	-0.467	-0.179	0.059	1.227	0.319
%	Export (%)	-2.3	-3.16	-3.39	-2.58	-5.13	-3.16		%	Export (%)	-1.85	-3.53	-3.09	-2.42	-4.62	-2.85		%	Export (%)	-4.8861	-1.2177	-3.3165	-2.9563	-8.633	-2.7843		%	Export (%)	-2.3	0.208	-2.78	-3.28	-7.49	-3.11
%	Import (%)	-6.13	-6.58	-3.5	-3.58	-1.96	-2.56		%	Import (%)	-6.26	-4.35	-3.62	-3.62	-1.99	-2.4		%	Import (%)	-4.7352	-7.7424	-2.3067	-2.6961	-0.8901	-2.5443		%	Import (%)	-6.53	-5.09	-3.61	-2.46	-2.34	-2.38
USD billion	Trade balance (USD billion)	1146.33	571.32	57.33	573.52	-289.55	-56.38		USD billion	Trade balance (USD billion)	1296.75	14.38	91.58	721.63	-240.15	-44.29		USD billion	Trade balance (USD billion)	266.733	1274.74	-38.7402	-183.487	-710.622	-32.5001		USD billion	Trade balance (USD billion)	1278.26	1136.26	110.71	-576.89	-469.31	-63.8
Industrial economy
	Scenario 1									Scenario 2									Scenario 3									Scenario 4
	Product department	the US	China	the UK	the EU	Japan	Korea			Product department	the US	China	the UK	the EU	Japan	Korea			Product department	the US	China	the UK	the EU	Japan	Korea			Product department	the US	China	the UK	the EU	Japan	Korea
	S1	-0.404	-2.467	0.876	0.653	1.461	1.586			S1	-0.109	-0.849	1.073	0.929	1.647	1.647			S1	0.02	-2.18	0.95	1.37	1.65	1.67			S1	-0.1308	-1.3509	0.2102	-0.3197	0.0909	1.0302
	S2	0.863	-2.523	2.683	2.218	0.208	0.035			S2	1.072	-0.981	2.926	2.464	0.414	0.182			S2	1.16	-2.33	1.91	2.09	0.74	0.29			S2	1.0902	-1.4474	1.5546	1.1413	-0.3663	-0.202
	S3	-0.514	-0.99	0.366	0.585	2.235	2.525			S3	0.858	-0.287	0.674	1	2.644	2.951			S3	-0.67	-0.67	1.51	1.14	1.79	2.68			S3	0.2002	-0.1101	-0.2397	-0.0099	-0.0693	1.8887
	S4	0.777	-0.648	2.076	0.079	-1.363	1.638			S4	1.424	-0.792	2.579	1.237	-0.426	1.826			S4	-0.53	1.17	-0.97	1.73	-2.05	1.91			S4	0.1902	1.7368	0.2121	-2.3596	-3.3296	0.9595
	S5	-2.358	-3.612	-1.476	-2.527	0.716	-0.606			S5	-2.223	-1.735	-1.258	-2.307	0.976	-0.555			S5	0.08	-3.34	-0.66	0.62	2.1	0.22			S5	-0.8613	-2.0202	-1.4163	-1.7402	-0.2897	-0.579
	S6	-1.764	-3.034	-0.881	-0.764	-0.484	-0.748			S6	-1.388	-1.227	-0.684	-0.614	-0.247	-0.515			S6	-1.3	-2.93	0.27	0.09	0.37	-0.18			S6	-1.982	-1.6046	-0.5346	-0.3465	-0.8896	-0.7312
	S7	1.63	0.479	2.155	3.236	2.733	4.272			S7	1.826	2.111	2.426	3.659	3.257	4.537			S7	1.26	0.3	2.28	2.11	-1.24	3.21			S7	1.4235	2.997	1.988	1.6463	-1.683	3.2946
	S8	-2.303	-3.594	-2.073	-2.204	-0.968	-1.432			S8	-2.178	-1.445	-1.952	-2.088	-0.921	-1.347			S8	0.57	-3.39	-0.19	0.26	1.1	-0.58			S8	-0.3197	-2.2139	-1.7587	-1.2672	-1.0296	-1.4286
	S9	1.248	-2.652	2.768	-0.326	-0.981	-0.768			S9	1.727	-2.06	3.571	0.357	-0.172	-0.202			S9	1.17	-0.99	-0.28	4.17	-2.55	-0.18			S9	0.7169	0.1209	2.7371	-2.1614	-5.6431	-2.0879
	S10	-2.529	-2.205	0.06	-0.727	0.191	0.543			S10	-2.531	-0.375	0.182	-0.674	0.297	0.574			S10	-3.61	-2.01	-0.37	0.73	0.01	0.88			S10	-4.8015	0.5145	-0.6294	-0.9909	-1.9365	-0.2277
	S11	-1.556	-2.423	-1.746	-1.98	-2.237	0.828			S11	-1.564	-0.667	-1.636	-2.071	-2.237	0.716			S11	-4.94	-2.4	-2.83	-2.21	-4.99	1.15			S11	-4.787	1.4645	-2.753	-2.7841	-5.3522	0.2929
	S12	0.408	-1.204	-0.778	0.656	-0.179	1.776			S12	0.434	0.404	-0.614	0.606	-0.149	1.615			S12	-3.59	-1.15	-0.97	-2.46	-3.55	1.5			S12	-3.5239	2.153	-3.2613	-1.3563	-3.8128	0.5353
	S13	1.958	-1.775	3.104	1.124	-0.654	-1.458			S13	2.091	-0.891	3.375	1.203	-0.218	-1.089			S13	-3.17	-0.57	-0.73	1.56	-5.31	-0.9			S13	-2.719	2.2178	0.3982	-1.3798	-5.6056	-1.6151
	S14	0.812	-3.113	1.75	-0.58	0.769	-0.231			S14	0.969	0.868	2.078	-0.505	0.829	-0.266			S14	3.12	-2.8	1.4	5.32	1.95	1.11			S14	3.2372	-0.6432	4.9563	-0.9306	-0.7128	-0.495
	S15	-0.969	-0.878	0.827	-1.384	-1.6	-2.08			S15	-0.842	1	1.04	-1.305	-1.405	-1.818			S15	-0.55	-0.39	-0.77	1.96	-1.8	-1.68			S15	-0.968	1.5655	0.8374	-1.9281	-3.3676	-2.7225
	S16	-3.373	-6.697	-3.383	-4.195	-2.242	-2.093			S16	-3.363	-2.865	-3.346	-4.176	-2.23	-2.077			S16	-0.02	-6.6	-1.21	-0.17	0.49	-1.11			S16	-1.2794	-4.2452	-2.5351	-2.058	-2.2376	-1.8024
	S17	-4.812	-3.984	-3.119	-4.376	-0.05	-2.01			S17	-5.132	-2.302	-3.489	-4.719	-0.435	-2.246			S17	-9.09	-5.62	-5.78	-5.65	-1.32	-3.85			S17	-10.4607	-0.8283	-6.0746	-3.3884	-2.0624	-1.4171
	S18	-2.251	-6.258	-1.978	-2.808	-1.283	-1.893			S18	-2.218	-1.266	-1.98	-2.795	-1.292	-1.925			S18	2.79	-6.35	0.55	1.93	1.43	-0.77			S18	2.1024	-3.762	0.3303	-0.0707	-0.4343	-1.2276
	S19	-2.314	-2.966	-1.923	-2.035	-0.99	-1.034			S19	-2.303	-0.454	-1.958	-2.061	-1.019	-1.337			S19	-1.43	-3.07	-0.77	-0.58	-0.25	-0.89			S19	-2.6597	-0.4176	-2.0949	-1.2375	-2.1792	-1.4688
	S20	-1.094	-2.355	-0.951	-1.603	-0.707	-1.051			S20	-1.078	1.354	-0.953	-1.584	-0.707	-1.059			S20	2.29	-2.42	1.07	1.92	1.38	-0.02			S20	-0.8787	0.0707	-0.4383	0.1602	-1.1211	-0.8712
	S21	-2.579	-3.378	-2.035	-2.087	-0.981	-0.968			S21	-2.546	-0.825	-2.063	-2.119	-1.021	-1.03			S21	-1.86	-3.31	-0.9	-0.49	-0.22	-0.8			S21	-3.1544	-0.5879	-2.1413	-1.3434	-2.3271	-1.005
	S22	-2.918	-3.642	-1.941	-1.932	-1.181	-1.421			S22	-2.892	-0.367	-1.899	-1.922	-1.181	-1.438			S22	-0.99	-3.6	0.31	0.91	0.7	-0.44			S22	-2.3559	-1.0296	-0.7523	-0.7056	-1.457	-1.2943
	S23	-1.945	-4.197	-1.123	-2.316	-0.664	-1.836			S23	-1.898	-0.079	-1.143	-2.327	-0.653	-1.819			S23	1.33	-4.28	0.33	1.61	1.38	-0.53			S23	-1.6473	-1.6626	-1.0856	-0.6727	-1.5232	-1.4542
	S24	-3.408	-5.881	-2.09	-2.576	-1.465	-2.2			S24	-3.345	-1.986	-2.06	-2.552	-1.494	-2.205			S24	-0.04	-5.82	0.02	0.95	0.7	-0.93			S24	-1.2753	-3.3217	-0.9009	-0.8231	-1.652	-1.7849
	OA	-2.004	-2.573	-1.531	-1.906	-0.958	-0.832			OA	-1.971	-0.464	-1.514	-1.894	-0.937	-0.792			OA	-1	-2.45	-0.8	0.03	-0.73	-0.46			OA	-2.3347	0.2525	-1.5565	-1.3096	-2.4697	-1.0507
